# Supplementary material for: Synthesis of Small Libraries of Natural Products—Part III: Identification of New Esters from Pelargonium graveolens L’Her. (Geraniaceae) Essential Oil
Source: Molecules. 2025 Dec 11;30(24):4741. doi: 10.3390/molecules30244741 (PMC12736027; doi:10.3390/molecules30244741)
Supplement: Supplementary file 1 [file molecules-30-04741-s001.zip]

Archive with 1 entries (1 files):
- molecules-4006200-supplementary.pdf
